# Supplementary material for: Multiclass Determination of Endocrine-Disrupting Chemicals in Meconium: First Evidence of Perfluoroalkyl Substances in This Biological Compartment
Source: Toxics. 2024 Jan 15;12(1):75. doi: 10.3390/toxics12010075 (PMC10819471; doi:10.3390/toxics12010075)
Supplement: Supplementary file 1 [file toxics-12-00075-s001.zip]

Archive with 3 entries (3 files):
- Table S1.pdf
- Table S2.pdf
- toxics-2808135-supplementary-figures.pdf
